# Supplementary material for: Trajectories of Job Burnout among Bus Drivers in China: A Three-Year Follow-Up Study
Source: Int J Environ Res Public Health. 2022 Dec 19;19(24):17098. doi: 10.3390/ijerph192417098 (PMC9779569; doi:10.3390/ijerph192417098)
Supplement: Supplementary file 1 [file ijerph-19-17098-s001.zip]

Archive with 1 entries (1 files):
- ijerph-1989026-supplementary.pdf
